# Supplementary material for: Klotho Regulated by Estrogen Plays a Key Role in Sex Differences in Stress Resilience in Rats
Source: Int J Mol Sci. 2023 Jan 7;24(2):1206. doi: 10.3390/ijms24021206 (PMC9862442; doi:10.3390/ijms24021206)
Supplement: Supplementary file 1 [file ijms-24-01206-s001.zip]

Archive with 1 entries (1 files):
- ijms-2083959-supplementary.pdf
